# Supplementary material for: An Integrated Analysis of Factors Influencing Acceptance of Care Robots Among Older Korean Adults
Source: Healthcare (Basel). 2026 Jan 27;14(3):322. doi: 10.3390/healthcare14030322 (PMC12897706; doi:10.3390/healthcare14030322)
Supplement: Supplementary file 1 [file healthcare-14-00322-s001.zip]

Archive with 1 entries (1 files):
- healthcare-4090624-supplementary.pdf
